# Supplementary material for: Genome-wide identification and expression analysis of the Brassica oleracea L. chitin-binding genes and response to pathogens infections
Source: Planta. 2021 Mar 19;253(4):80. doi: 10.1007/s00425-021-03596-2 (PMC7979657; doi:10.1007/s00425-021-03596-2)
Supplement: Supplementary file 1 — Table S1. The GenBank accession numbers of genes in Arabidopsis. (XLSX 9 KB) [file 425_2021_3596_MOESM1_ESM.xlsx]

## Sheet: Sheet1
Table S1.The GenBank accession numbers of genes in Arabidopsis.
Species	Genes	GenBank accession numbers
A.thaliana	AT2G43610.1	818963
	AT3G04720.1	819632
	AT3G12500.1	820429
	AT2G43580.1	818960
	AT3G54420.1	824608
	AT2G43620.1	818964
	AT2G43590.1	818961
	AT2G43570.1	818959
