# Supplementary material for: Genome-wide identification and expression analysis of the Brassica oleracea L. chitin-binding genes and response to pathogens infections
Source: Planta. 2021 Mar 19;253(4):80. doi: 10.1007/s00425-021-03596-2 (PMC7979657; doi:10.1007/s00425-021-03596-2)
Supplement: Supplementary file 2 — Table S2. Chitinase gene homologs in the genomes of Arabidopsis thaliana and B. oleracea. (XLSX 13 KB) [file 425_2021_3596_MOESM2_ESM.xlsx]

## Sheet: Sheet1
Table S2. Chitinase gene homologs in the genomes of Arabidopsis thaliana and B. oleracea.
Chitinase genes on the chromosome of Arabidopsis thaliana				Homologous genes on the chromosomes of B. oleracea
Name	Chromosome	Initial Position	Termination Position	Name	Chromosome	Initial Position	Termination Position
AT1G56680	1	21250248	21251488	Bol029467	C03	12670792	12678156
AT1G02360	1	471971	473336	Bol040748	C05	494246	495037
				Bol011420	C09	680349	681621
AT1G05850	1	1766503	1768837	Bol041024	C05	2018512	2020042
				Bol023322	C08	2077858	2079450
AT2G43600	2	18085994	18087085	Bol029467	C03	12670792	12678156
AT2G43570	2	18076166	18077517	Bol030012	C04	1604570	1604999
AT2G43620	2	18093694	18095093	Bol029469	C03	12681165	12682265
				Bol029470	C03	12701848	12702306
				Bol021627	C04	39860449	39861636
				Bol030015	C04	1617304	1618422
AT2G43610	2	18087812	18089371	Bol029467	C03	12670792	12678156
				Bol029469	C03	12681165	12682265
				Bol029470	C03	12701848	12702306
				Bol021627	C04	39860449	39861636
				Bol030015	C04	1617304	1618422
AT2G43590	2	18081304	18082776	Bol004604	C03	8091984	8093153
				Bol039802	C03	8643798	8645535
				Bol021626	C04	39859234	39859620
				Bol030012	C04	1604570	1604999
				Bol025197	C08	28963242	28964148
AT2G43580	2	18078649	18080094	Bol004604	C03	8091984	8093153
				Bol039802	C03	8643798	8645535
				Bol021626	C04	39859234	39859620
AT3G54420	3	20145905	20148266	Bol004604	C03	8091984	8093153
				Bol025197	C08	28963242	28964148
AT4G01700	4	732313	733510	Bol040748	C05	494246	495037
				Bol011420	C09	680349	681621
AT3G16920	3	5776264	5778052	Bol041024	C05	2018512	2020042
				Bol023322	C08	2077858	2079450
AT3G12500	3	3962136	3963984	Bol007321	C01	36002654	36007105
				Bol007323	C01	35993587	35994336
				Bol035464	C03	20687053	20689765
				Bol035467	C03	20710123	20712350
				Bol010293	C05	30176713	30178044
