# Supplementary material for: Genome-wide identification and expression analysis of the Brassica oleracea L. chitin-binding genes and response to pathogens infections
Source: Planta. 2021 Mar 19;253(4):80. doi: 10.1007/s00425-021-03596-2 (PMC7979657; doi:10.1007/s00425-021-03596-2)
Supplement: Supplementary file 3 — Table S3. Chitinase homologous genes in the genomes of B. oleracea. (XLSX 11 KB) [file 425_2021_3596_MOESM3_ESM.xlsx]

## Sheet: Sheet1
Table S3. Chitinase homologous genes in the genomes of B. oleracea
Chitinase genes on the chromosome of B. oleracea				Homologous genes on the chromosomes of B. oleracea
Name	Chromosome	Initial Position	Termination Position	Name	Chromosome	Initial Position	Termination Position
Bol007321	C01	36002654	36007105	Bol010293	C05	30176713	30178044
				Bol035467	C03	20710123	20712350
				Bol035464	C03	20687053	20689765
Bol007323	C01	35993587	35994336	Bol007321	C01	36002654	36007105
				Bol010293	C05	30176713	30178044
				Bol035467	C03	20710123	20712350
Bol004604	C03	8091984	8093153	Bol039802	C03	8643798	8645535
Bol029467	C03	12670792	12678156	Bol021627	C04	39860449	39861636
Bol029469	C03	12681165	12682265	Bol021627	C04	39860449	39861636
				Bol030015	C04	1617304	1618422
Bol029470	C03	12701848	12702306	Bol021627	C04	39860449	39861636
				Bol030015	C04	1617304	1618422
Bol035464	C03	20687053	20689765	Bol035467	C03	20710123	20712350
				Bol035470	C03	20721329	20722591
				Bol010293	C05	30176713	30178044
Bol035467	C03	20710123	20712350	Bol035470	C03	20721329	20722591
				Bol010293	C05	30176713	30178044
Bol035470	C03	20721329	20722591	Bol010293	C05	30176713	30178044
				Bol007321	C01	36002654	36007105
Bol039802	C03	8643798	8645535	Bol025197	C08	28963242	28964148
Bol021626	C04	39859234	39859620	Bol039802	C03	8643798	8645535
				Bol004604	C03	8091984	8093153
Bol021627	C04	39860449	39861636	Bol030015	C04	1617304	1618422
Bol030012	C04	1604570	1604999	Bol039802	C03	8643798	8645535
				Bol004604	C03	8091984	8093153
Bol040748	C05	494246	495037	Bol011420	C09	680349	681621
				Bol010293	C05	30176713	30178044
Bol041024	C05	2018512	2020042	Bol023322	C08	2077858	2079450
				Bol010293	C05	30176713	30178044
Bol023322	C08	2077858	2079450	Bol010293	C05	30176713	30178044
Bol025197	C08	28963242	28964148	Bol004604	C03	8091984	8093153
Bol011420	C09	680349	681621	Bol010293	C05	30176713	30178044
