# Supplementary material for: Genome-wide identification and expression analysis of the Brassica oleracea L. chitin-binding genes and response to pathogens infections
Source: Planta. 2021 Mar 19;253(4):80. doi: 10.1007/s00425-021-03596-2 (PMC7979657; doi:10.1007/s00425-021-03596-2)
Supplement: Supplementary file 4 — Table S4. The primer sequences of 9 chitinase genes used for qRT-PCR. (XLSX 10 KB) [file 425_2021_3596_MOESM4_ESM.xlsx]

## Sheet: Sheet8
Table S4 The primer sequences of 9 chitinase genes used for qRT-PCR.
Gene	Forward Primer (5'-3')	Reverse Primer (5'-3')
Bol040748	ACAGCGCTTTGGTTTTGGAT	CTGCATTTAACAGCCCAGCA
Bol004604	TCAACTCTCAGAACTGCGGT	AAAGAGTCGCGGGTGTAGAA
Bol035467	TTGGCAAAAGCAACCCCTAC	AAAGCTATCACTGGGTCGCT
Bol041024	CCTGGAGCTGAGTACTACGG	GGCTGAGCTTTCTTGATCGG
Bol023322	CAAGGATGGGAATGCGTCTG	CCGCGGTAATGAAAGACTGG
Bol021627	TCAACCGGGCAAGAACTACT	AAAACCGGACGCACATTCAA
Bol035464	TGTGATAGCAGCAACCTCGA	AGACGGTTTAGGAGCCTGAG
Bol007321	TCAGACTTCCCACGAAACCA	AGTCTTCTCCAATGGCTGCT
Bol035470	GGTTCTTCACTTACGACGCC	CATGTATTTGCTCCGTCCGG
