# Supplementary material for: Genome-wide identification and expression analysis of the Brassica oleracea L. chitin-binding genes and response to pathogens infections
Source: Planta. 2021 Mar 19;253(4):80. doi: 10.1007/s00425-021-03596-2 (PMC7979657; doi:10.1007/s00425-021-03596-2)
Supplement: Supplementary file 5 — Table S5. Chitinase gene expressions in different organs. (XLSX 11 KB) [file 425_2021_3596_MOESM5_ESM.xlsx]

## Sheet: Sheet1
Table S5. Chitinase gene expressions in different organs
Genes	Leaf	Stem	Flower	Silique	Bud	Callus	Root
Bol030012	0.701904	0	0	0	0	0	0
Bol030015	0.149183	0	0	0	0	0	0
Bol029469	0.0749542	0	0	1.89765	0	7.33734	0.0928532
Bol004604	0	0	1.65222	0.0586156	1.04932	0.103854	1.51519
Bol007323	0	0	0	0	0	0	0
Bol040748	1.05329	0.177212	7.6018	0.430771	3.17978	10.785	7.00482
Bol021626	1.86157	0	0	0	0.531831	1.27191	0
Bol023322	396.516	675.61	210.431	426.212	285.573	105.045	146.688
Bol041024	474.287	691.204	200.261	467.209	336.125	155.279	280.915
Bol025197	2.3987	0	0.243101	0.230018	0.0791529	2.7515	0.185706
Bol007321	42.5184	3.5596	6.50674	21.8088	38.743	19.5904	20.5516
Bol039802	0.754639	0	0.085525	0.788672	0.585253	5.69467	2.64903
Bol011420	30.4747	2.42224	0.277553	0.459101	0.36223	3.1333	21.4775
Bol010293	38.4144	15.509	5.77904	86.5677	4.86173	269.014	73.3817
Bol029467	1.79368	0.639741	0.0492751	0.035068	0.191433	0.312084	0.0560084
Bol021627	4.54057	0.067929	0	0	0.0762002	7.36685	5.09405
Bol029470	169.909	7.51098	6.33191	28.1758	7.6493	142.171	3.84645
Bol035470	26.2718	0.0821078	0.65839	1.36667	2.02595	0.117936	0
Bol035467	356.957	23.542	18.0195	209.193	279.584	8.06572	12.4249
Bol035464	415.921	1.69519	4.0442	9.80578	30.3097	10.2404	57.4492
